# Supplementary material for: Design and Synthesis of Pyrrolidinyl Ferrocene-Containing Ligands and Their Application in Highly Enantioselective Rhodium-Catalyzed Olefin Hydrogenation
Source: Molecules. 2022 Sep 17;27(18):6078. doi: 10.3390/molecules27186078 (PMC9505515; doi:10.3390/molecules27186078)
Supplement: Supplementary file 1 [file molecules-27-06078-s001.zip]

Archive with 1 entries (1 files):
- molecules-1889876-supplementary.pdf
